# Supplementary material for: Systematic Review and Meta-Analysis of Current and Novel Approaches in the Management of Borderline Resectable and Locally Advanced Pancreatic Cancer
Source: Cancers (Basel). 2026 Apr 1;18(7):1139. doi: 10.3390/cancers18071139 (PMC13072174; doi:10.3390/cancers18071139)
Supplement: Supplementary file 1 [file cancers-18-01139-s001.zip]

Archive with 2 entries (2 files):
- cancers-4214093-supplementary-proof.pdf
- Table S20 .pdf
